# Supplementary material for: De Novo Expressed Vpr Stimulates HIV-1 Replication in T Cells
Source: Viruses. 2025 Jul 7;17(7):958. doi: 10.3390/v17070958 (PMC12297976; doi:10.3390/v17070958)
Supplement: Supplementary file 1 [file viruses-17-00958-s001.zip]

Archive with 1 entries (1 files):
- viruses-3730049-supplementary.pdf
